# Supplementary material for: An Assessment of the Expected Cost-Effectiveness of Quadrivalent Influenza Vaccines in Ontario, Canada Using a Static Model
Source: PLoS One. 2015 Jul 29;10(7):e0133606. doi: 10.1371/journal.pone.0133606 (PMC4519190; doi:10.1371/journal.pone.0133606)
Supplement: S1 Model — (XLSM) [file pone.0133606.s001.xlsm]

## Sheet: Summary
		Cost-utility model and budget impact analysis of Fluzone QIV in Ontario, Canada
					Version 8.0
					Last update: January 2015
Sheets
Inputs
Costs
QALY calculation
Ratio Canada US calculation
Simulation Canada
Distribution
Vaccine effectiveness
Outcome rates
Results

## Sheet: Vaccine eff & cost
	TIV effectiveness against influenza cases					QIV effectiveness against influenza cases					TIV effectiveness against GP visits					QIV effectiveness against GP visits					TIV effectiveness against ED consultations					QIV effectiveness against ED consultations					TIV effectiveness against hospitalisation					QIV effectiveness against hospitalisation					TIV effectiveness against death					QIV effectiveness against death
Input	value	Source			Input	value	Source				Input	value	Source			Input	value	Source			Input	value	Source			Input	value	Source			Input	value	Source			Input	value	Source			Input	value	Source			Input	value	Source
≤4y	Scenario 0%	#REF!			≤4y	Scenario 0%	#REF!			≤4y	Scenario 0%	#REF!			≤4y	Scenario 0%	#REF!			≤4y	Scenario 0%	#REF!			≤4y	Scenario 0%	#REF!			≤4y	Scenario 0%	#REF!			≤4y	Scenario 0%	#REF!			≤4y	Scenario 0%	#REF!			≤4y	Scenario 0%	#REF!
	Scenario 60%	#REF!				Scenario 60%	#REF!				Scenario 60%	#REF!				Scenario 60%	#REF!				Scenario 60%	#REF!				Scenario 60%	#REF!				Scenario 60%	#REF!				Scenario 60%	#REF!				Scenario 60%	#REF!				Scenario 60%	#REF!
	DSA minimum					DSA minimum					DSA minimum					DSA minimum					DSA minimum					DSA minimum					DSA minimum					DSA minimum					DSA minimum					DSA minimum
	DSA maximum					DSA maximum					DSA maximum					DSA maximum					DSA maximum					DSA maximum					DSA maximum					DSA maximum					DSA maximum					DSA maximum
	PSA distribution					PSA distribution					PSA distribution					PSA distribution					PSA distribution					PSA distribution					PSA distribution					PSA distribution					PSA distribution					PSA distribution
	PSA param1					PSA param1					PSA param1					PSA param1					PSA param1					PSA param1					PSA param1					PSA param1					PSA param1					PSA param1
	PSA param2					PSA param2					PSA param2					PSA param2					PSA param2					PSA param2					PSA param2					PSA param2					PSA param2					PSA param2
5-19y	Scenario 0%	#REF!			5-19y	Scenario 0%	#REF!			5-19y	Scenario 0%	#REF!			5-19y	Scenario 0%	#REF!			5-19y	Scenario 0%	#REF!			5-19y	Scenario 0%	#REF!			5-19y	Scenario 0%	#REF!			5-19y	Scenario 0%	#REF!			5-19y	Scenario 0%	#REF!			5-19y	Scenario 0%	#REF!
	Scenario 60%	#REF!				Scenario 60%	#REF!				Scenario 60%	#REF!				Scenario 60%	#REF!				Scenario 60%	#REF!				Scenario 60%	#REF!				Scenario 60%	#REF!				Scenario 60%	#REF!				Scenario 60%	#REF!				Scenario 60%	#REF!
	DSA minimum					DSA minimum					DSA minimum					DSA minimum					DSA minimum					DSA minimum					DSA minimum					DSA minimum					DSA minimum					DSA minimum
	DSA maximum					DSA maximum					DSA maximum					DSA maximum					DSA maximum					DSA maximum					DSA maximum					DSA maximum					DSA maximum					DSA maximum
	PSA distribution					PSA distribution					PSA distribution					PSA distribution					PSA distribution					PSA distribution					PSA distribution					PSA distribution					PSA distribution					PSA distribution
	PSA param1					PSA param1					PSA param1					PSA param1					PSA param1					PSA param1					PSA param1					PSA param1					PSA param1					PSA param1
	PSA param2					PSA param2					PSA param2					PSA param2					PSA param2					PSA param2					PSA param2					PSA param2					PSA param2					PSA param2
20-49y	Scenario 0%	#REF!			20-49y	Scenario 0%	#REF!			20-49y	Scenario 0%	#REF!			20-49y	Scenario 0%	#REF!			20-49y	Scenario 0%	#REF!			20-49y	Scenario 0%	#REF!			20-49y	Scenario 0%	#REF!			20-49y	Scenario 0%	#REF!			20-49y	Scenario 0%	#REF!			20-49y	Scenario 0%	#REF!
	Scenario 60%	#REF!				Scenario 60%	#REF!				Scenario 60%	#REF!				Scenario 60%	#REF!				Scenario 60%	#REF!				Scenario 60%	#REF!				Scenario 60%	#REF!				Scenario 60%	#REF!				Scenario 60%	#REF!				Scenario 60%	#REF!
	DSA minimum					DSA minimum					DSA minimum					DSA minimum					DSA minimum					DSA minimum					DSA minimum					DSA minimum					DSA minimum					DSA minimum
	DSA maximum					DSA maximum					DSA maximum					DSA maximum					DSA maximum					DSA maximum					DSA maximum					DSA maximum					DSA maximum					DSA maximum
	PSA distribution					PSA distribution					PSA distribution					PSA distribution					PSA distribution					PSA distribution					PSA distribution					PSA distribution					PSA distribution					PSA distribution
	PSA param1					PSA param1					PSA param1					PSA param1					PSA param1					PSA param1					PSA param1					PSA param1					PSA param1					PSA param1
	PSA param2					PSA param2					PSA param2					PSA param2					PSA param2					PSA param2					PSA param2					PSA param2					PSA param2					PSA param2
50-64y	Scenario 0%	#REF!			50-64y	Scenario 0%	#REF!			50-64y	Scenario 0%	#REF!			50-64y	Scenario 0%	#REF!			50-64y	Scenario 0%	#REF!			50-64y	Scenario 0%	#REF!			50-64y	Scenario 0%	#REF!			50-64y	Scenario 0%	#REF!			50-64y	Scenario 0%	#REF!			50-64y	Scenario 0%	#REF!
	Scenario 60%	#REF!				Scenario 60%	#REF!				Scenario 60%	#REF!				Scenario 60%	#REF!				Scenario 60%	#REF!				Scenario 60%	#REF!				Scenario 60%	#REF!				Scenario 60%	#REF!				Scenario 60%	#REF!				Scenario 60%	#REF!
	DSA minimum					DSA minimum					DSA minimum					DSA minimum					DSA minimum					DSA minimum					DSA minimum					DSA minimum					DSA minimum					DSA minimum
	DSA maximum					DSA maximum					DSA maximum					DSA maximum					DSA maximum					DSA maximum					DSA maximum					DSA maximum					DSA maximum					DSA maximum
	PSA distribution					PSA distribution					PSA distribution					PSA distribution					PSA distribution					PSA distribution					PSA distribution					PSA distribution					PSA distribution					PSA distribution
	PSA param1					PSA param1					PSA param1					PSA param1					PSA param1					PSA param1					PSA param1					PSA param1					PSA param1					PSA param1
	PSA param2					PSA param2					PSA param2					PSA param2					PSA param2					PSA param2					PSA param2					PSA param2					PSA param2					PSA param2
65-74y	Scenario 0%	#REF!			65-74y	Scenario 0%	#REF!			65-74y	Scenario 0%	#REF!			65-74y	Scenario 0%	#REF!			65-74y	Scenario 0%	#REF!			65-74y	Scenario 0%	#REF!			65-74y	Scenario 0%	#REF!			65-74y	Scenario 0%	#REF!			65-74y	Scenario 0%	#REF!			65-74y	Scenario 0%	#REF!
	Scenario 60%	#REF!				Scenario 60%	#REF!				Scenario 60%	#REF!				Scenario 60%	#REF!				Scenario 60%	#REF!				Scenario 60%	#REF!				Scenario 60%	#REF!				Scenario 60%	#REF!				Scenario 60%	#REF!				Scenario 60%	#REF!
	DSA minimum					DSA minimum					DSA minimum					DSA minimum					DSA minimum					DSA minimum					DSA minimum					DSA minimum					DSA minimum					DSA minimum
	DSA maximum					DSA maximum					DSA maximum					DSA maximum					DSA maximum					DSA maximum					DSA maximum					DSA maximum					DSA maximum					DSA maximum
	PSA distribution					PSA distribution					PSA distribution					PSA distribution					PSA distribution					PSA distribution					PSA distribution					PSA distribution					PSA distribution					PSA distribution
	PSA param1					PSA param1					PSA param1					PSA param1					PSA param1					PSA param1					PSA param1					PSA param1					PSA param1					PSA param1
	PSA param2					PSA param2					PSA param2					PSA param2					PSA param2					PSA param2					PSA param2					PSA param2					PSA param2					PSA param2
75-84y	Scenario 0%	#REF!			75-84y	Scenario 0%	#REF!			75-84y	Scenario 0%	#REF!			75-84y	Scenario 0%	#REF!			75-84y	Scenario 0%	#REF!			75-84y	Scenario 0%	#REF!			75-84y	Scenario 0%	#REF!			75-84y	Scenario 0%	#REF!			75-84y	Scenario 0%	#REF!			75-84y	Scenario 0%	#REF!
	Scenario 60%	#REF!				Scenario 60%	#REF!				Scenario 60%	#REF!				Scenario 60%	#REF!				Scenario 60%	#REF!				Scenario 60%	#REF!				Scenario 60%	#REF!				Scenario 60%	#REF!				Scenario 60%	#REF!				Scenario 60%	#REF!
	DSA minimum					DSA minimum					DSA minimum					DSA minimum					DSA minimum					DSA minimum					DSA minimum					DSA minimum					DSA minimum					DSA minimum
	DSA maximum					DSA maximum					DSA maximum					DSA maximum					DSA maximum					DSA maximum					DSA maximum					DSA maximum					DSA maximum					DSA maximum
	PSA distribution					PSA distribution					PSA distribution					PSA distribution					PSA distribution					PSA distribution					PSA distribution					PSA distribution					PSA distribution					PSA distribution
	PSA param1					PSA param1					PSA param1					PSA param1					PSA param1					PSA param1					PSA param1					PSA param1					PSA param1					PSA param1
	PSA param2					PSA param2					PSA param2					PSA param2					PSA param2					PSA param2					PSA param2					PSA param2					PSA param2					PSA param2
≥85y	Scenario 0%	#REF!			≥85y	Scenario 0%	#REF!			≥85y	Scenario 0%	#REF!			≥85y	Scenario 0%	#REF!			≥85y	Scenario 0%	#REF!			≥85y	Scenario 0%	#REF!			≥85y	Scenario 0%	#REF!			≥85y	Scenario 0%	#REF!			≥85y	Base case	#REF!			≥85y	Scenario 0%	#REF!
	Scenario 60%	#REF!				Scenario 60%	#REF!				Scenario 60%	#REF!				Scenario 60%	#REF!				Scenario 60%	#REF!				Scenario 60%	#REF!				Scenario 60%	#REF!				Scenario 60%	#REF!				DSA minimum	#REF!				Scenario 60%	#REF!
	DSA minimum					DSA minimum					DSA minimum					DSA minimum					DSA minimum					DSA minimum					DSA minimum					DSA minimum					DSA minimum					DSA minimum
	DSA maximum					DSA maximum					DSA maximum					DSA maximum					DSA maximum					DSA maximum					DSA maximum					DSA maximum					DSA maximum					DSA maximum
	PSA distribution					PSA distribution					PSA distribution					PSA distribution					PSA distribution					PSA distribution					PSA distribution					PSA distribution					PSA distribution					PSA distribution
	PSA param1					PSA param1					PSA param1					PSA param1					PSA param1					PSA param1					PSA param1					PSA param1					PSA param1					PSA param1
	PSA param2					PSA param2					PSA param2					PSA param2					PSA param2					PSA param2					PSA param2					PSA param2					PSA param2					PSA param2

## Sheet: Effectiveness calculation
	Year	Viruses	B-strain	Lineage	Vaccine	Isolates
	2001-02	575	0.26	B/Yamagata	B/Sichuan	0.033
				B/Victoria	-	0.967
	2002-03	564	0.23	B/Yamagata	-	?
				B/Victoria	B/Hong K.	99 +%
	2003-04	845	0.068	B/Yamagata	-	0.825
				B/Victoria	B/Hong K.	0.175
	2004-05	1125	0.19	B/Yamagata	B/Shanghai	0.79
				B/Victoria	-	0.21
	2005-06	1030	0.458	B/Yamagata	B/Shanghai	0.015
				B/Victoria	-	0.985
	2006-07	614	0.048	B/Yamagata	-	0.767
				B/Victoria	B/Malaysia	0.233
	2007-08	1281	0.47	B/Yamagata	-	0.973
				B/Victoria	B/Malaysia	0.027
	2008-09	906	0.57	B/Yamagata	B/Florida	0.021
				B/Victoria	-	0.979

## Sheet: Instructions
	Sheet tab color indicates use:
	Green	Input sheets
	Orange	Internal calculations for outcome rates and vaccine effectiveness
	Purple	Results
	Blue	Deterministic sensitivity analyses
	Brown	Probabilistic sensitivity analyses
	Inputs								DSA
	All cells with green background can be modified								All cells with blue background can be modified
	Cells with white background contain formulas and should not be changed								* Use tick box on left hand side to select/unselect input in DSA
									* Click "run DSA"
	Inputs:	Discount rate							* when results appear in tabular format, to display tornado click "tornado"
		Demographics
		Utilities							To run DSA
		Vaccination coverage							DSA Inputs:	Select inputs for DSA and their range
		Non consulting cases							DSA:	Full results in tabular format
									TornadoTPP:	Tornado diagram in TPP perspective
	Costs:	Inflating factor							TornadoSP:	Tornado diagram in societal perspective
		Unit costs
		Friction costs							To run threshold analysis
									Threshold:	* Enter low and high value for price range
	LY QALY calc:	Discounted LE lost to death								* Click "run threshold
		Discounted QALY lost to death								* To display chart click "show graph"
		Productivity lost to death (human capital approach)							Threshold chart:	display chart
	Calculations								PSA
	These sheets should not be modified (internal calculations)								All cells with red background can be modified
									* Use tick box on left hand side to select/unselect input in PSA
	Ontario Resp	to estimate outcome rates from respiratory conditions							* Click "run PSA"
									* Results appear in tabular format
	Ratio Canada US calc	Adjustment of Ontario rates with US rates
									CEplaneTPP:	CE plane in TPP perspective
	Simulation Canada	Outcome rates projections for Ontario beyond 2004							CEplaneSP:	CE plane in societal perspective
									CEAC:	Cost-effectiveness acceptability curve in societal perspective
	Distribution	Project of strain distribution by age and season
	Vaccine eff	Vacine effectiveness estimations
	Outcome rates	Re-estimation of outcome rates with no vaccination, IIV3, IIV4

## Sheet: Inputs
	Inputs
	Discount rate
	Discount rate for outcomes
		Discount rate
	all	0.05
	Source: Guidelines for the Economic Evaluation of Health Technologies: Canada (3rd Edition, 2006)
	Demographics & Utility
	Population size and life expectancy							Population utility norms
		Population	Female	Life expectancy					Utility norm	Comment
	≤4y	704260	343670	79.5573				≤4y	0.92	assumed the same as 5-12 as no data available
	5-19y	2340140	1139540	69.4042				5-19y	0.890923	weighted average of 5-19
	20-49y	5292680	2705530	47.2303				20-49y	0.90158
	50-64y	2636405	1355720	27.2323				50-64y	0.846617	weighted average of 50-69
	65+	1878330	1045215	12.9639				65+	0.799139	weighted average of 60+
	Source: Statistics Canada, Demography Division.							Sources: Pogany et al Quality of Life Research 2006;15:143-157. Joint Canada/USA Survey of Health 2002/3 (JCUSH 2002/3)
	http://www12.statcan.ca/census-recensement/2011/dp-pd/prof/details/page.cfm?Lang=E&Geo1=PR&Code1=35&Geo2=PR&Code2=01&Data=Count&SearchText=ontario&SearchType=Begins&SearchPR=01&B1=All&Custom=&TABID=1							http://www.healthutilities.com/43-HUI3Can_F&M5-37.pdf http://www.healthutilities.com/33-HUI3Can_M20-85.pdf http://www.healthutilities.com/24-HUI3Can_F20-85.pdf
	QALYs lost to influenza
		QALYs lost
	≤4y	0.0146
	5-19y	0.0146
	20-49y	0.0174
	50-64y	0.0174
	65+	0.0293
	Source: Sander et al., 2010
	Vaccination coverage
	Vaccination coverage
	Age group	Coverage	Comment
	≤4y	0.31	assumed the same as 5-19 as no data available
	5-19y	0.31
	20-49y	0.27
	50-64y	0.47
	65-74y	0.71
	75-84y	0.81
	≥85y	0.78
	Source: Kwong et al., 2008
	Non consulting cases
	Number of non consulting cases for one consultation (GP or ED)
	Age group	P(symptoms)
	≤4y	0.669	0.494768
	5-19y	0.669	0.494768
	20-49y	0.669	0.494768
	50-64y	0.669	0.494768
	65+	0.669	0.494768
	Source: Carrat et al., 2008: 66.9% cases experience symptoms

## Sheet: Costs
	Cost Inputs
	Inflation rates
	Healthcare cost index
	Year	Value
	2006	116.2
	2007	120.2
	2008	124.2
	2009	128.7
	2010	134.5
	2011	138.4
	2012	141.7
	2013	145.7
	Source: Statistics Canada, CANSIM, table 326-0021, "Health and Personal care > Health care > Health care services"
	Unit costs
	Vaccine cost
	Vaccine	Value
	TIV	5.5
	QIV	7
	Source: Sanofi Pasteur communication
	Resource utilization costs					Medication costs
	Resource	Cost				Description of case	Cost
	Physician visit	42.6807				GP consulting case	3
	ED visit	268.279				ED consulting case	3
	Hospitalization	7826.43				Non consulting case	3
	Source: Sander et al., 2010 (inflated to 2012 using Statistics Canada, CANSIM, table 326-0021, "Health and Personal care > Health care > Health care services")					Source: Molinari et al., 2007 (US$)
	Productivity losses
	Age group	% hours	Employment rate	Hours worked/week	Days lost	Hourly productivity	Daily productivity		productivity losses due to death
	≤4y	0	0	0	0	0	0		339284
	5-19y	0.000888	0.106673	28	0.0246286	14.1	78.96		533850
	20-49y	0.000992833	0.822986	36.7241	0.212443	26.48	194.491		651425
	50-64y	0.000451	0.683897	37.3488	0.0801938	26.48	197.799		277342
	65+	0.000451	0.118198	31	0.0138599	26.28	162.936		40829.5
	Source: Schanzer et al., 2011, percentage of total annual hours lost to influenza, in working population Employment rate and hours worked per week: Statistics Canada, Hourly productivity: OECD; Statistics Canada, Average hourly wages of employees by selected characteristics and occupation, unadjusted data, by province (monthly) (Canada)
	Friction costs
	Friction period
	Age group	Friction period (days)	Elasticity	Hours worked/week	Days lost	Hourly productivity	Daily productivity		productivity losses due to death
	≤4y	0	0	0	0	0	0		0
	5-19y	90	0.8	28	72	14.1	78.96		5685.12
	20-49y	90	0.8	36.7241	72	26.48	194.491		14003.3
	50-64y	90	0.8	37.3488	72	26.48	197.799		14241.5
	65+	90	0.8	31	72	26.28	162.936		11731.4
	Source: Schanzer et al., 2011, percentage of total annual hours lost to influenza, in working population Employment rate and hours worked per week: Statistics Canada, Hourly productivity: OECD; Statistics Canada, Average hourly wages of employees by selected characteristics and occupation, unadjusted data, by province (monthly) (Canada)

## Sheet: LY QALY calc
	QALY calculation
	Population	<5y						Population	5-19y						Population	20-49y						Population	50-64y						Population	65+
	Mean age	2						Mean age	12.5						Mean age	35						Mean age	57.5						Mean age	71.482
	LE	79.5573						LE	69.4042						LE	47.2303						LE	27.2323						LE	12.9639
	Discounted LE	20.5669						Discounted LE	20.2773						Discounted LE	18.8331						Discounted LE	14.5063						Discounted LE	8.15405
	Discounted QALY	18.3823						Discounted QALY	18.0274						Discounted QALY	16.4157						Discounted QALY	11.9148						Discounted QALY	6.51622
	Discounted life time productivity	339284						Discounted life time productivity	533850						Discounted life time productivity	651425						Discounted life time productivity	277342						Discounted life time productivity	40829.5
	year	Age	Utility	Discount				year	Age	Utility	Discount				year	Age	Utility	Discount				year	Age	Utility	Discount				year	Age	Utility	Discount
	1	2	0.92	1	1	0		1	12.5	0.890923	1	1	2189.95		1	35	0.90158	1	1	41616.4		1	57.5	0.846617	1	1	35171.3		1	71.482	0.799139	1	1	5007.27
	2	3	0.92	0.952381	1	0		2	13.5	0.890923	0.952381	1	2189.95		2	36	0.90158	0.952381	1	41616.4		2	58.5	0.846617	0.952381	1	35171.3		2	72.482	0.799139	0.952381	1	5007.27
	3	4	0.92	0.907029	1	0		3	14.5	0.890923	0.907029	1	2189.95		3	37	0.90158	0.907029	1	41616.4		3	59.5	0.846617	0.907029	1	35171.3		3	73.482	0.799139	0.907029	1	5007.27
	4	5	0.890923	0.863838	1	2189.95		4	15.5	0.890923	0.863838	1	2189.95		4	38	0.90158	0.863838	1	41616.4		4	60.5	0.846617	0.863838	1	35171.3		4	74.482	0.799139	0.863838	1	5007.27
	5	6	0.890923	0.822702	1	2189.95		5	16.5	0.890923	0.822702	1	2189.95		5	39	0.90158	0.822702	1	41616.4		5	61.5	0.846617	0.822702	1	35171.3		5	75.482	0.799139	0.822702	1	5007.27
	6	7	0.890923	0.783526	1	2189.95		6	17.5	0.890923	0.783526	1	2189.95		6	40	0.90158	0.783526	1	41616.4		6	62.5	0.846617	0.783526	1	35171.3		6	76.482	0.799139	0.783526	1	5007.27
	7	8	0.890923	0.746215	1	2189.95		7	18.5	0.890923	0.746215	1	2189.95		7	41	0.90158	0.746215	1	41616.4		7	63.5	0.846617	0.746215	1	35171.3		7	77.482	0.799139	0.746215	1	5007.27
	8	9	0.890923	0.710681	1	2189.95		8	19.5	0.890923	0.710681	1	2189.95		8	42	0.90158	0.710681	1	41616.4		8	64.5	0.846617	0.710681	1	35171.3		8	78.482	0.799139	0.710681	1	5007.27
	9	10	0.890923	0.676839	1	2189.95		9	20.5	0.90158	0.676839	1	41616.4		9	43	0.90158	0.676839	1	41616.4		9	65.5	0.799139	0.676839	1	5007.27		9	79.482	0.799139	0.676839	1	5007.27
	10	11	0.890923	0.644609	1	2189.95		10	21.5	0.90158	0.644609	1	41616.4		10	44	0.90158	0.644609	1	41616.4		10	66.5	0.799139	0.644609	1	5007.27		10	80.482	0.799139	0.644609	1	5007.27
	11	12	0.890923	0.613913	1	2189.95		11	22.5	0.90158	0.613913	1	41616.4		11	45	0.90158	0.613913	1	41616.4		11	67.5	0.799139	0.613913	1	5007.27		11	81.482	0.799139	0.613913	0.0753027	5007.27
	12	13	0.890923	0.584679	1	2189.95		12	23.5	0.90158	0.584679	1	41616.4		12	46	0.90158	0.584679	1	41616.4		12	68.5	0.799139	0.584679	1	5007.27		12	82.482	0.799139	0.584679	0	5007.27
	13	14	0.890923	0.556837	1	2189.95		13	24.5	0.90158	0.556837	1	41616.4		13	47	0.90158	0.556837	1	41616.4		13	69.5	0.799139	0.556837	1	5007.27		13	83.482	0.799139	0.556837	0	5007.27
	14	15	0.890923	0.530321	1	2189.95		14	25.5	0.90158	0.530321	1	41616.4		14	48	0.90158	0.530321	1	41616.4		14	70.5	0.799139	0.530321	1	5007.27		14	84.482	0.799139	0.530321	0	5007.27
	15	16	0.890923	0.505068	1	2189.95		15	26.5	0.90158	0.505068	1	41616.4		15	49	0.90158	0.505068	1	41616.4		15	71.5	0.799139	0.505068	1	5007.27		15	85.482	0.799139	0.505068	0	5007.27
	16	17	0.890923	0.481017	1	2189.95		16	27.5	0.90158	0.481017	1	41616.4		16	50	0.846617	0.481017	1	35171.3		16	72.5	0.799139	0.481017	1	5007.27		16	86.482	0.799139	0.481017	0	5007.27
	17	18	0.890923	0.458112	1	2189.95		17	28.5	0.90158	0.458112	1	41616.4		17	51	0.846617	0.458112	1	35171.3		17	73.5	0.799139	0.458112	1	5007.27		17	87.482	0.799139	0.458112	0	5007.27
	18	19	0.890923	0.436297	1	2189.95		18	29.5	0.90158	0.436297	1	41616.4		18	52	0.846617	0.436297	1	35171.3		18	74.5	0.799139	0.436297	1	5007.27		18	88.482	0.799139	0.436297	0	5007.27
	19	20	0.90158	0.415521	1	41616.4		19	30.5	0.90158	0.415521	1	41616.4		19	53	0.846617	0.415521	1	35171.3		19	75.5	0.799139	0.415521	1	5007.27		19	89.482	0.799139	0.415521	0	5007.27
	20	21	0.90158	0.395734	1	41616.4		20	31.5	0.90158	0.395734	1	41616.4		20	54	0.846617	0.395734	1	35171.3		20	76.5	0.799139	0.395734	1	5007.27		20	90.482	0.799139	0.395734	0	5007.27
	21	22	0.90158	0.376889	1	41616.4		21	32.5	0.90158	0.376889	1	41616.4		21	55	0.846617	0.376889	1	35171.3		21	77.5	0.799139	0.376889	1	5007.27		21	91.482	0.799139	0.376889	0	5007.27
	22	23	0.90158	0.358942	1	41616.4		22	33.5	0.90158	0.358942	1	41616.4		22	56	0.846617	0.358942	1	35171.3		22	78.5	0.799139	0.358942	1	5007.27		22	92.482	0.799139	0.358942	0	5007.27
	23	24	0.90158	0.34185	1	41616.4		23	34.5	0.90158	0.34185	1	41616.4		23	57	0.846617	0.34185	1	35171.3		23	79.5	0.799139	0.34185	1	5007.27		23	93.482	0.799139	0.34185	0	5007.27
	24	25	0.90158	0.325571	1	41616.4		24	35.5	0.90158	0.325571	1	41616.4		24	58	0.846617	0.325571	1	35171.3		24	80.5	0.799139	0.325571	1	5007.27		24	94.482	0.799139	0.325571	0	5007.27
	25	26	0.90158	0.310068	1	41616.4		25	36.5	0.90158	0.310068	1	41616.4		25	59	0.846617	0.310068	1	35171.3		25	81.5	0.799139	0.310068	0.0572737	5007.27		25	95.482	0.799139	0.310068	0	5007.27
	26	27	0.90158	0.295303	1	41616.4		26	37.5	0.90158	0.295303	1	41616.4		26	60	0.846617	0.295303	1	35171.3		26	82.5	0.799139	0.295303	0	5007.27		26	96.482	0.799139	0.295303	0	5007.27
	27	28	0.90158	0.281241	1	41616.4		27	38.5	0.90158	0.281241	1	41616.4		27	61	0.846617	0.281241	1	35171.3		27	83.5	0.799139	0.281241	0	5007.27		27	97.482	0.799139	0.281241	0	5007.27
	28	29	0.90158	0.267848	1	41616.4		28	39.5	0.90158	0.267848	1	41616.4		28	62	0.846617	0.267848	1	35171.3		28	84.5	0.799139	0.267848	0	5007.27		28	98.482	0.799139	0.267848	0	5007.27
	29	30	0.90158	0.255094	1	41616.4		29	40.5	0.90158	0.255094	1	41616.4		29	63	0.846617	0.255094	1	35171.3		29	85.5	0.799139	0.255094	0	5007.27		29	99.482	0.799139	0.255094	0	5007.27
	30	31	0.90158	0.242946	1	41616.4		30	41.5	0.90158	0.242946	1	41616.4		30	64	0.846617	0.242946	1	35171.3		30	86.5	0.799139	0.242946	0	5007.27		30	100.482	0.799139	0.242946	0	5007.27
	31	32	0.90158	0.231377	1	41616.4		31	42.5	0.90158	0.231377	1	41616.4		31	65	0.799139	0.231377	1	5007.27		31	87.5	0.799139	0.231377	0	5007.27		31	101.482	0.799139	0.231377	0	5007.27
	32	33	0.90158	0.220359	1	41616.4		32	43.5	0.90158	0.220359	1	41616.4		32	66	0.799139	0.220359	1	5007.27		32	88.5	0.799139	0.220359	0	5007.27		32	102.482	0.799139	0.220359	0	5007.27
	33	34	0.90158	0.209866	1	41616.4		33	44.5	0.90158	0.209866	1	41616.4		33	67	0.799139	0.209866	1	5007.27		33	89.5	0.799139	0.209866	0	5007.27		33	103.482	0.799139	0.209866	0	5007.27
	34	35	0.90158	0.199873	1	41616.4		34	45.5	0.90158	0.199873	1	41616.4		34	68	0.799139	0.199873	1	5007.27		34	90.5	0.799139	0.199873	0	5007.27		34	104.482	0.799139	0.199873	0	5007.27
	35	36	0.90158	0.190355	1	41616.4		35	46.5	0.90158	0.190355	1	41616.4		35	69	0.799139	0.190355	1	5007.27		35	91.5	0.799139	0.190355	0	5007.27		35	105.482	0.799139	0.190355	0	5007.27
	36	37	0.90158	0.18129	1	41616.4		36	47.5	0.90158	0.18129	1	41616.4		36	70	0.799139	0.18129	1	5007.27		36	92.5	0.799139	0.18129	0	5007.27		36	106.482	0.799139	0.18129	0	5007.27
	37	38	0.90158	0.172657	1	41616.4		37	48.5	0.90158	0.172657	1	41616.4		37	71	0.799139	0.172657	1	5007.27		37	93.5	0.799139	0.172657	0	5007.27		37	107.482	0.799139	0.172657	0	5007.27
	38	39	0.90158	0.164436	1	41616.4		38	49.5	0.90158	0.164436	1	41616.4		38	72	0.799139	0.164436	1	5007.27		38	94.5	0.799139	0.164436	0	5007.27		38	108.482	0.799139	0.164436	0	5007.27
	39	40	0.90158	0.156605	1	41616.4		39	50.5	0.846617	0.156605	1	35171.3		39	73	0.799139	0.156605	1	5007.27		39	95.5	0.799139	0.156605	0	5007.27		39	109.482	0.799139	0.156605	0	5007.27
	40	41	0.90158	0.149148	1	41616.4		40	51.5	0.846617	0.149148	1	35171.3		40	74	0.799139	0.149148	1	5007.27		40	96.5	0.799139	0.149148	0	5007.27		40	110.482	0.799139	0.149148	0	5007.27
	41	42	0.90158	0.142046	1	41616.4		41	52.5	0.846617	0.142046	1	35171.3		41	75	0.799139	0.142046	1	5007.27		41	97.5	0.799139	0.142046	0	5007.27		41	111.482	0.799139	0.142046	0	5007.27
	42	43	0.90158	0.135282	1	41616.4		42	53.5	0.846617	0.135282	1	35171.3		42	76	0.799139	0.135282	1	5007.27		42	98.5	0.799139	0.135282	0	5007.27		42	112.482	0.799139	0.135282	0	5007.27
	43	44	0.90158	0.12884	1	41616.4		43	54.5	0.846617	0.12884	1	35171.3		43	77	0.799139	0.12884	1	5007.27		43	99.5	0.799139	0.12884	0	5007.27		43	113.482	0.799139	0.12884	0	5007.27
	44	45	0.90158	0.122704	1	41616.4		44	55.5	0.846617	0.122704	1	35171.3		44	78	0.799139	0.122704	1	5007.27		44	100.5	0.799139	0.122704	0	5007.27		44	114.482	0.799139	0.122704	0	5007.27
	45	46	0.90158	0.116861	1	41616.4		45	56.5	0.846617	0.116861	1	35171.3		45	79	0.799139	0.116861	1	5007.27		45	101.5	0.799139	0.116861	0	5007.27		45	115.482	0.799139	0.116861	0	5007.27
	46	47	0.90158	0.111297	1	41616.4		46	57.5	0.846617	0.111297	1	35171.3		46	80	0.799139	0.111297	1	5007.27		46	102.5	0.799139	0.111297	0	5007.27		46	116.482	0.799139	0.111297	0	5007.27
	47	48	0.90158	0.105997	1	41616.4		47	58.5	0.846617	0.105997	1	35171.3		47	81	0.799139	0.105997	0.557274	5007.27		47	103.5	0.799139	0.105997	0	5007.27		47	117.482	0.799139	0.105997	0	5007.27
	48	49	0.90158	0.100949	1	41616.4		48	59.5	0.846617	0.100949	1	35171.3		48	82	0.799139	0.100949	0	5007.27		48	104.5	0.799139	0.100949	0	5007.27		48	118.482	0.799139	0.100949	0	5007.27
	49	50	0.846617	0.0961421	1	35171.3		49	60.5	0.846617	0.0961421	1	35171.3		49	83	0.799139	0.0961421	0	5007.27		49	105.5	0.799139	0.0961421	0	5007.27		49	119.482	0.799139	0.0961421	0	5007.27
	50	51	0.846617	0.0915639	1	35171.3		50	61.5	0.846617	0.0915639	1	35171.3		50	84	0.799139	0.0915639	0	5007.27		50	106.5	0.799139	0.0915639	0	5007.27		50	120.482	0.799139	0.0915639	0	5007.27
	51	52	0.846617	0.0872037	1	35171.3		51	62.5	0.846617	0.0872037	1	35171.3		51	85	0.799139	0.0872037	0	5007.27		51	107.5	0.799139	0.0872037	0	5007.27		51	121.482	0.799139	0.0872037	0	5007.27
	52	53	0.846617	0.0830512	1	35171.3		52	63.5	0.846617	0.0830512	1	35171.3		52	86	0.799139	0.0830512	0	5007.27		52	108.5	0.799139	0.0830512	0	5007.27		52	122.482	0.799139	0.0830512	0	5007.27
	53	54	0.846617	0.0790964	1	35171.3		53	64.5	0.846617	0.0790964	1	35171.3		53	87	0.799139	0.0790964	0	5007.27		53	109.5	0.799139	0.0790964	0	5007.27		53	123.482	0.799139	0.0790964	0	5007.27
	54	55	0.846617	0.0753299	1	35171.3		54	65.5	0.799139	0.0753299	1	5007.27		54	88	0.799139	0.0753299	0	5007.27		54	110.5	0.799139	0.0753299	0	5007.27		54	124.482	0.799139	0.0753299	0	5007.27
	55	56	0.846617	0.0717427	1	35171.3		55	66.5	0.799139	0.0717427	1	5007.27		55	89	0.799139	0.0717427	0	5007.27		55	111.5	0.799139	0.0717427	0	5007.27		55	125.482	0.799139	0.0717427	0	5007.27
	56	57	0.846617	0.0683264	1	35171.3		56	67.5	0.799139	0.0683264	1	5007.27		56	90	0.799139	0.0683264	0	5007.27		56	112.5	0.799139	0.0683264	0	5007.27		56	126.482	0.799139	0.0683264	0	5007.27
	57	58	0.846617	0.0650728	1	35171.3		57	68.5	0.799139	0.0650728	1	5007.27		57	91	0.799139	0.0650728	0	5007.27		57	113.5	0.799139	0.0650728	0	5007.27		57	127.482	0.799139	0.0650728	0	5007.27
	58	59	0.846617	0.0619741	1	35171.3		58	69.5	0.799139	0.0619741	1	5007.27		58	92	0.799139	0.0619741	0	5007.27		58	114.5	0.799139	0.0619741	0	5007.27		58	128.482	0.799139	0.0619741	0	5007.27
	59	60	0.846617	0.0590229	1	35171.3		59	70.5	0.799139	0.0590229	1	5007.27		59	93	0.799139	0.0590229	0	5007.27		59	115.5	0.799139	0.0590229	0	5007.27		59	129.482	0.799139	0.0590229	0	5007.27
	60	61	0.846617	0.0562123	1	35171.3		60	71.5	0.799139	0.0562123	1	5007.27		60	94	0.799139	0.0562123	0	5007.27		60	116.5	0.799139	0.0562123	0	5007.27		60	130.482	0.799139	0.0562123	0	5007.27
	61	62	0.846617	0.0535355	1	35171.3		61	72.5	0.799139	0.0535355	1	5007.27		61	95	0.799139	0.0535355	0	5007.27		61	117.5	0.799139	0.0535355	0	5007.27		61	131.482	0.799139	0.0535355	0	5007.27
	62	63	0.846617	0.0509862	1	35171.3		62	73.5	0.799139	0.0509862	1	5007.27		62	96	0.799139	0.0509862	0	5007.27		62	118.5	0.799139	0.0509862	0	5007.27		62	132.482	0.799139	0.0509862	0	5007.27
	63	64	0.846617	0.0485583	1	35171.3		63	74.5	0.799139	0.0485583	1	5007.27		63	97	0.799139	0.0485583	0	5007.27		63	119.5	0.799139	0.0485583	0	5007.27		63	133.482	0.799139	0.0485583	0	5007.27
	64	65	0.799139	0.046246	1	5007.27		64	75.5	0.799139	0.046246	1	5007.27		64	98	0.799139	0.046246	0	5007.27		64	120.5	0.799139	0.046246	0	5007.27		64	134.482	0.799139	0.046246	0	5007.27
	65	66	0.799139	0.0440438	1	5007.27		65	76.5	0.799139	0.0440438	1	5007.27		65	99	0.799139	0.0440438	0	5007.27		65	121.5	0.799139	0.0440438	0	5007.27		65	135.482	0.799139	0.0440438	0	5007.27
	66	67	0.799139	0.0419465	1	5007.27		66	77.5	0.799139	0.0419465	1	5007.27		66	100	0.799139	0.0419465	0	5007.27		66	122.5	0.799139	0.0419465	0	5007.27		66	136.482	0.799139	0.0419465	0	5007.27
	67	68	0.799139	0.039949	1	5007.27		67	78.5	0.799139	0.039949	1	5007.27		67	101	0.799139	0.039949	0	5007.27		67	123.5	0.799139	0.039949	0	5007.27		67	137.482	0.799139	0.039949	0	5007.27
	68	69	0.799139	0.0380467	1	5007.27		68	79.5	0.799139	0.0380467	1	5007.27		68	102	0.799139	0.0380467	0	5007.27		68	124.5	0.799139	0.0380467	0	5007.27		68	138.482	0.799139	0.0380467	0	5007.27
	69	70	0.799139	0.0362349	1	5007.27		69	80.5	0.799139	0.0362349	1	5007.27		69	103	0.799139	0.0362349	0	5007.27		69	125.5	0.799139	0.0362349	0	5007.27		69	139.482	0.799139	0.0362349	0	5007.27
	70	71	0.799139	0.0345095	1	5007.27		70	81.5	0.799139	0.0345095	0.0572737	5007.27		70	104	0.799139	0.0345095	0	5007.27		70	126.5	0.799139	0.0345095	0	5007.27		70	140.482	0.799139	0.0345095	0	5007.27
	71	72	0.799139	0.0328662	1	5007.27		71	82.5	0.799139	0.0328662	0	5007.27		71	105	0.799139	0.0328662	0	5007.27		71	127.5	0.799139	0.0328662	0	5007.27		71	141.482	0.799139	0.0328662	0	5007.27
	72	73	0.799139	0.0313011	1	5007.27		72	83.5	0.799139	0.0313011	0	5007.27		72	106	0.799139	0.0313011	0	5007.27		72	128.5	0.799139	0.0313011	0	5007.27		72	142.482	0.799139	0.0313011	0	5007.27
	73	74	0.799139	0.0298106	1	5007.27		73	84.5	0.799139	0.0298106	0	5007.27		73	107	0.799139	0.0298106	0	5007.27		73	129.5	0.799139	0.0298106	0	5007.27		73	143.482	0.799139	0.0298106	0	5007.27
	74	75	0.799139	0.028391	1	5007.27		74	85.5	0.799139	0.028391	0	5007.27		74	108	0.799139	0.028391	0	5007.27		74	130.5	0.799139	0.028391	0	5007.27		74	144.482	0.799139	0.028391	0	5007.27
	75	76	0.799139	0.0270391	1	5007.27		75	86.5	0.799139	0.0270391	0	5007.27		75	109	0.799139	0.0270391	0	5007.27		75	131.5	0.799139	0.0270391	0	5007.27		75	145.482	0.799139	0.0270391	0	5007.27
	76	77	0.799139	0.0257515	1	5007.27		76	87.5	0.799139	0.0257515	0	5007.27		76	110	0.799139	0.0257515	0	5007.27		76	132.5	0.799139	0.0257515	0	5007.27		76	146.482	0.799139	0.0257515	0	5007.27
	77	78	0.799139	0.0245252	1	5007.27		77	88.5	0.799139	0.0245252	0	5007.27		77	111	0.799139	0.0245252	0	5007.27		77	133.5	0.799139	0.0245252	0	5007.27		77	147.482	0.799139	0.0245252	0	5007.27
	78	79	0.799139	0.0233574	1	5007.27		78	89.5	0.799139	0.0233574	0	5007.27		78	112	0.799139	0.0233574	0	5007.27		78	134.5	0.799139	0.0233574	0	5007.27		78	148.482	0.799139	0.0233574	0	5007.27
	79	80	0.799139	0.0222451	1	5007.27		79	90.5	0.799139	0.0222451	0	5007.27		79	113	0.799139	0.0222451	0	5007.27		79	135.5	0.799139	0.0222451	0	5007.27		79	149.482	0.799139	0.0222451	0	5007.27
	80	81	0.799139	0.0211858	0.557274	5007.27		80	91.5	0.799139	0.0211858	0	5007.27		80	114	0.799139	0.0211858	0	5007.27		80	136.5	0.799139	0.0211858	0	5007.27		80	150.482	0.799139	0.0211858	0	5007.27
	81	82	0.799139	0.020177	0	5007.27		81	92.5	0.799139	0.020177	0	5007.27		81	115	0.799139	0.020177	0	5007.27		81	137.5	0.799139	0.020177	0	5007.27		81	151.482	0.799139	0.020177	0	5007.27
	82	83	0.799139	0.0192162	0	5007.27		82	93.5	0.799139	0.0192162	0	5007.27		82	116	0.799139	0.0192162	0	5007.27		82	138.5	0.799139	0.0192162	0	5007.27		82	152.482	0.799139	0.0192162	0	5007.27
	83	84	0.799139	0.0183011	0	5007.27		83	94.5	0.799139	0.0183011	0	5007.27		83	117	0.799139	0.0183011	0	5007.27		83	139.5	0.799139	0.0183011	0	5007.27		83	153.482	0.799139	0.0183011	0	5007.27
	84	85	0.799139	0.0174296	0	5007.27		84	95.5	0.799139	0.0174296	0	5007.27		84	118	0.799139	0.0174296	0	5007.27		84	140.5	0.799139	0.0174296	0	5007.27		84	154.482	0.799139	0.0174296	0	5007.27
	85	86	0.799139	0.0165996	0	5007.27		85	96.5	0.799139	0.0165996	0	5007.27		85	119	0.799139	0.0165996	0	5007.27		85	141.5	0.799139	0.0165996	0	5007.27		85	155.482	0.799139	0.0165996	0	5007.27
	86	87	0.799139	0.0158092	0	5007.27		86	97.5	0.799139	0.0158092	0	5007.27		86	120	0.799139	0.0158092	0	5007.27		86	142.5	0.799139	0.0158092	0	5007.27		86	156.482	0.799139	0.0158092	0	5007.27
	87	88	0.799139	0.0150564	0	5007.27		87	98.5	0.799139	0.0150564	0	5007.27		87	121	0.799139	0.0150564	0	5007.27		87	143.5	0.799139	0.0150564	0	5007.27		87	157.482	0.799139	0.0150564	0	5007.27
	88	89	0.799139	0.0143394	0	5007.27		88	99.5	0.799139	0.0143394	0	5007.27		88	122	0.799139	0.0143394	0	5007.27		88	144.5	0.799139	0.0143394	0	5007.27		88	158.482	0.799139	0.0143394	0	5007.27
	89	90	0.799139	0.0136566	0	5007.27		89	100.5	0.799139	0.0136566	0	5007.27		89	123	0.799139	0.0136566	0	5007.27		89	145.5	0.799139	0.0136566	0	5007.27		89	159.482	0.799139	0.0136566	0	5007.27
	90	91	0.799139	0.0130063	0	5007.27		90	101.5	0.799139	0.0130063	0	5007.27		90	124	0.799139	0.0130063	0	5007.27		90	146.5	0.799139	0.0130063	0	5007.27		90	160.482	0.799139	0.0130063	0	5007.27
	91	92	0.799139	0.0123869	0	5007.27		91	102.5	0.799139	0.0123869	0	5007.27		91	125	0.799139	0.0123869	0	5007.27		91	147.5	0.799139	0.0123869	0	5007.27		91	161.482	0.799139	0.0123869	0	5007.27
	92	93	0.799139	0.0117971	0	5007.27		92	103.5	0.799139	0.0117971	0	5007.27		92	126	0.799139	0.0117971	0	5007.27		92	148.5	0.799139	0.0117971	0	5007.27		92	162.482	0.799139	0.0117971	0	5007.27
	93	94	0.799139	0.0112353	0	5007.27		93	104.5	0.799139	0.0112353	0	5007.27		93	127	0.799139	0.0112353	0	5007.27		93	149.5	0.799139	0.0112353	0	5007.27		93	163.482	0.799139	0.0112353	0	5007.27
	94	95	0.799139	0.0107003	0	5007.27		94	105.5	0.799139	0.0107003	0	5007.27		94	128	0.799139	0.0107003	0	5007.27		94	150.5	0.799139	0.0107003	0	5007.27		94	164.482	0.799139	0.0107003	0	5007.27
	95	96	0.799139	0.0101907	0	5007.27		95	106.5	0.799139	0.0101907	0	5007.27		95	129	0.799139	0.0101907	0	5007.27		95	151.5	0.799139	0.0101907	0	5007.27		95	165.482	0.799139	0.0101907	0	5007.27
	96	97	0.799139	0.00970547	0	5007.27		96	107.5	0.799139	0.00970547	0	5007.27		96	130	0.799139	0.00970547	0	5007.27		96	152.5	0.799139	0.00970547	0	5007.27		96	166.482	0.799139	0.00970547	0	5007.27
	97	98	0.799139	0.00924331	0	5007.27		97	108.5	0.799139	0.00924331	0	5007.27		97	131	0.799139	0.00924331	0	5007.27		97	153.5	0.799139	0.00924331	0	5007.27		97	167.482	0.799139	0.00924331	0	5007.27
	98	99	0.799139	0.00880315	0	5007.27		98	109.5	0.799139	0.00880315	0	5007.27		98	132	0.799139	0.00880315	0	5007.27		98	154.5	0.799139	0.00880315	0	5007.27		98	168.482	0.799139	0.00880315	0	5007.27
	99	100	0.799139	0.00838395	0	5007.27		99	110.5	0.799139	0.00838395	0	5007.27		99	133	0.799139	0.00838395	0	5007.27		99	155.5	0.799139	0.00838395	0	5007.27		99	169.482	0.799139	0.00838395	0	5007.27

## Sheet: Ontario Resp
	Ontario outcome rates
	From P&I to respiratory
	Population Ontario 2001
	≤4y	671250
	5-19y	2330915
	20-49y	5095570
	50-64y	1840155
	65-74y	818165
	75-84y	503935
	85+	150075
		Death rates - Ontario, Canada
		all pre-2000	all post-2000	All post--2000
	All	14.8	3.9	3.9
	≤4y	0.8	0.4	0.4
	5-19y	0.8	0.4	0.4
	20-49y	0.8	0.4	0.4
	50-64y	3.9	1.3	1.3
	65-74y	24.7	6.2	6.2
	75-84y	126.5	28.4	28.4
	≥85y	562.8	134.3	134.3
	≥65y	114.401	26.8578	26.8578
		Hospitalization rates - Ontario, Canada
		P&I pre-2000	P&I post-2000	Resp post--2000
	All	33.4	8.5	19.5
	≤4y	44.5	23.6	54.1412
	5-19y	2.1	1.3	2.98235
	20-49y	6	1.2	2.75294
	50-64y	25.4	2	4.58824
	65-74y	88.8	15.2	34.8706
	75-84y	258.8	57.2	131.224
	≥85y	564.6	188.5	432.441
	≥65y	195.496	47.2432	108.382
		GP visits - Ontario, Canada
		P&I pre-2000	P&I post-2000	Resp post--2000
	All	813.6	173	907.4
	≤4y	1007	368.5	1932.81
	5-19y	637.4	274.9	1441.87
	20-49y	705	121.4	636.754
	50-64y	935.7	87.3	457.896
	65-74y	928.5	120.9	634.131
	75-84y	1440.1	245.5	1287.67
	≥85y	2610.1	614.7	3224.15
	≥65y	1275.05	213.89	213.89
		ED visits - Ontario, Canada
		P&I pre-2000	P&I post-2000	Resp post--2000
	All	139.6	43.6	162.3
	≤4y	267.9	149.6	556.883
	5-19y	93.8	48.4	180.168
	20-49y	88.3	22.8	84.8725
	50-64y	131.8	17	63.2821
	65-74y	215.9	48.7	181.285
	75-84y	431.1	107	398.305
	≥85y	853.1	308.4	1148.01
	≥65y	354.521	95.1305	218.241

## Sheet: Ratio Canada US calc
	Canada US ratio calculation
	Population
		Population US (2000)
	≤4y	19175798
	5-19y	61297467
	20-49y	122843228
	50-64y	43113660
	65+	34991753
		Population Ontario 2001
	≤4y	671250
	5-19y	2330915
	20-49y	5095570
	50-64y	1840155
	65-74y	818165
	75-84y	503935
	85+	150075
	Input data
		Kwong 2008
		Influenza-related GP consultation rate	Influenza-related ED consultation rate	Excess hospitalisation rate /100000	Excess death rate /100000
	≤4y	1932.81	556.883	54.1412	0.4
	5-19y	1441.87	180.168	2.98235	0.4
	20-49y	636.754	84.8725	2.75294	0.4
	50-64y	457.896	63.2821	4.58824	1.3
	65-74y	634.131	181.285	34.8706	6.2
	75-84y	1287.67	398.305	131.224	28.4
	≥85y	3224.15	1148.01	432.441	134.3
		MMWR 2010 (number of influenza related deaths)
		2000-2001	2001-2002	2002-2003	2003-2004	Average	Average rate (/100,000)	Kwong	Ratio
	≤4y	23.924	33.7619	26.1599	30.1845	28.5076	0.148664	0.4	2.69063
	5-19y	83.076	117.238	90.8401	104.816	98.9924	0.161495	0.4	2.47685
	20-49y	837.54	2928.45	1356.96	3491.22	2153.54	1.75308	0.4	0.228169
	50-64y	302.46	1057.55	490.038	1260.78	777.706	1.80385	1.3	0.720681
	≥65y	10800	49833	16981	43727	30335.2	86.6926	26.8578	0.309806
		Zhou (hospitalization rates)
		2000-2001	2001-2002	2002-2003	2003-2004	Average	Kwong	Ratio
	≤4y	66.5	56.64	64.88	136.8	81.205	54.1412	0.666722
	5-19y	18	16.6	16	21.2	17.95	2.98235	0.166148
	20-49y	18	16.6	16	21.2	17.95	2.75294	0.153367
	50-64y	44.4	74.5	41.6	92.2	63.175	4.58824	0.0726274
	≥65y	162.1	383.6	164.6	508.5	304.7	108.382	0.355699
		Molinari 2007 for consulation rates
		gross attack rate	Proportion of high risks	Pr(outpatient visit/flu) non-high risk	Pr(outpatient visit/flu) HR	Pr(outpatient)
	≤4y	0.203	0.052	0.455	0.91	0.097168
	5-19y	0.102	0.106	0.318	0.635	0.0358634
	20-49y	0.066	0.149	0.313	0.625	0.0237262
	50-64y	0.066	0.33	0.313	0.625	0.0274534
	≥65y	0.09	0.512	0.62	0.82	0.065016

## Sheet: Simulation Canada
	Canada simulation
	US data												Canada simulation
		Number of Deaths - MMWR												Death rates - Simulation Canada
		2000-2001	2001-2002	2002-2003	2003-2004	2004-2005	2005-2006	2006-2007	2007-2008	2008-2009	2009-2010			2000-2001	2001-2002	2002-2003	2003-2004	2004-2005	2005-2006	2006-2007	2007-2008	2008-2009	2009-201
	≤4y	23.924	33.7619	26.1599	30.1845	32.8675	29.0665	22.806					≤4y	0.335686	0.473725	0.367059	0.423529	0.461176	0.407843	0.32
	5-19y	83.076	117.238	90.8401	104.816	114.132	100.933	79.194					5-19y	0.335686	0.473725	0.367059	0.423529	0.461176	0.407843	0.32
	20-49y	837.54	2928.45	1356.96	3491.22	3299.47	3034.25	1493.61					20-49y	0.155565	0.543932	0.252043	0.648461	0.612844	0.563582	0.277424
	50-64y	302.46	1057.55	490.038	1260.78	1191.53	1095.75	539.386					50-64y	0.505586	1.76778	0.819139	2.1075	1.99174	1.83164	0.901629
	≥65y	10800	49833	16981	43727	42479	35841	13438					≥65y	9.56197	44.1205	15.0344	38.7145	37.6095	31.7325	11.8976
		Hospitalization rates - Zhou												Hospitalization rates - Simulation Canada
		2000-2001	2001-2002	2002-2003	2003-2004	2004-2005	2005-2006	2006-2007	2007-2008	2008-2009	2009-2010			2000-2001	2001-2002	2002-2003	2003-2004	2004-2005	2005-2006	2006-2007	2007-2008	2008-2009	2009-201
	≤4y	66.5	56.64	64.88	136.8	69.68	67.14	58.9	99.04				≤4y	44.337	37.7631	43.2569	91.2076	46.4572	44.7637	39.2699	66.0322
	5-19y	18	16.6	16	21.2	22.5	15.1	10.7	25				5-19y	2.99066	2.75805	2.65836	3.52233	3.73833	2.50883	1.77778	4.15369
	20-49y	18	16.6	16	21.2	22.5	15.1	10.7	25				20-49y	2.76061	2.5459	2.45388	3.25138	3.45076	2.31584	1.64103	3.83418
	50-64y	44.4	74.5	41.6	92.2	89.7	57.3	30.4	81.4				50-64y	3.22466	5.41074	3.0213	6.69625	6.51468	4.16155	2.20787	5.91187
	≥65y	162.1	383.6	164.6	508.5	452.9	291.9	136.9	380.9				≥65y	57.6589	136.446	58.5481	180.873	161.096	103.829	48.6952	135.486
		Hospitalization rates - Zhou												GP rates - Simulation Canada
		Average	Variance	Variation										2000-2001	2001-2002	2002-2003	2003-2004	2004-2005	2005-2006	2006-2007	2007-2008	2008-2009	2009-201
	≤4y	77.4475	744.327	0.352269									≤4y	1932.81	1932.81	1932.81	1932.81	1932.81	1932.81	1932.81	1932.81
	5-19y	18.1375	20.9998	0.252656									5-19y	1441.87	1441.87	1441.87	1441.87	1441.87	1441.87	1441.87	1441.87
	20-49y	18.1375	20.9998	0.252656									20-49y	636.754	636.754	636.754	636.754	636.754	636.754	636.754	636.754
	50-64y	63.9375	561.211	0.370516									50-64y	457.896	457.896	457.896	457.896	457.896	457.896	457.896	457.896
	≥65y	310.175	20510.4	0.461722									≥65y	1121.87	1121.87	1121.87	1121.87	1121.87	1121.87	1121.87	1121.87
		Number of Deaths - MMWR												ER rates - Simulation Canada
		Average	Variance	Variation										2000-2001	2001-2002	2002-2003	2003-2004	2004-2005	2005-2006	2006-2007	2007-2008	2008-2009	2009-201
	≤4y	28.3958	18.1137	0.149882									≤4y	556.883	556.883	556.883	556.883	556.883	556.883	556.883	556.883
	5-19y	98.6042	218.42	0.149882									5-19y	180.168	180.168	180.168	180.168	180.168	180.168	180.168	180.168
	20-49y	2348.79	1.16895e+06	0.460315									20-49y	84.8725	84.8725	84.8725	84.8725	84.8725	84.8725	84.8725	84.8725
	50-64y	848.213	152448	0.460315									50-64y	63.2821	63.2821	63.2821	63.2821	63.2821	63.2821	63.2821	63.2821
	≥65y	30442.7	2.63781e+08	0.533504									≥65y	354.121	354.121	354.121	354.121	354.121	354.121	354.121	354.121

[truncated: 18 more sheets: Distribution, Vaccine eff, Outcome rates, Results, DSA-Inputs, DSA, torTPP, torSP, Threshold, Threshold_Chart, TornadoTPP, TornadoSP, PSA-Inputs, PSA-Outputs, CEplaneTPP, CEplaneSP, CEAC, CEAC data]
